# Supplementary material for: Participation in collaborative projects as a precursor of trust in organizations for individuals with intellectual disability
Source: PLoS One. 2020 Nov 10;15(11):e0242075. doi: 10.1371/journal.pone.0242075 (PMC7654789; doi:10.1371/journal.pone.0242075)
Supplement: S1 Dataset — (XLSX) [file pone.0242075.s001.xlsx]

## Sheet: Family Members
Center	Code	Condition	Age	Sex	Trust1_T1	Trust2_T1	Trust3_T1	Trust1_T2	Trust2_T2	Trust3_T2	Trust1_T3	Trust2_T3	Trust3_T3
1,0	01AM	0	39	1	5	5	5	4	5	5	5	5	5
1,0	01JM	0	58	2	5	5	5	5	5	5	5	5	5
1,0	01MJ	0	42	1	5	5	5	5	5	5	5	5	5
2,0	02LM	0	67	1	5	5	5	5	5	5	5	5	5
2,0	02VH	0	68	1	5	5	5	5	5	5	5	5	5
4,0	04FM	0	63	2	5	5	5	5	4	5	4	4	4
4,0	04MC	0	45	1	5	5	5	5	5	5	5	5	5
5,0	05PM	0	66	2	5	5	5	5	5	5	5	5	5
6,0	06.B	0	29	1	4	4	4				5	4	5
7,0	07CP	0	59	1	5	5	5	5	5	5
7,0	07JF	0	48	1	5	5	5	5	5	5	5	5	5
7,0	07JR	0	55	1	5	5	5	5	5	5	5	5	5
7,0	07LA	0	71	2	5	5	5	5	5	5	5	5	5
7,0	07ML	0	40	1	5	5	5	4	4	4	5	5	5
7,0	07ST	0	38	1	5	5	5	5	5	5	5	5	5
7,0	07VM	0	54	1	5	5	5	5	5	5	5	5	5
8,0	08CS	0	61	1	5	5	5	5	5	5	5	5	5
8,0	08FA	0	65	2	5	5	5	5	5	5	5	5	5
8,0	08FA	0	40	1	4	4	5	5	5	5	5	5	5
8,0	08MM	0	48	1	5	5	5	5	5	5
8,0	08SM	0	54	2	5	5	5	4	4	4	5	5	5
10,0	10JL	0	58	1	5	5	5	5	5	5	5	4	5
10,0	10PT	0	58	1	4	4	4	4	4	4	3	4	4
11,0	11JA	0	56	1	1	1	1	5	5	5	5	5	5
11,0	11MD	0	46	1	5	5	5	5	5	5	4	4	4
12,0	12AA	0	55	1	5	5	5	5	5	5	5	5	5
12,0	12DM	0	38	1	5	5	5	1	5	5	5	5	5
12,0	12JA	0	38	1	5	5	5	5	5	5	5	5	5
12,0	12JB	0	43	1	5	5	5	5	5	5	5	5	5
12,0	12JM	0	66	1	5	5	5	5	5	5	5	5	5
12,0	12JS	0	65	1	5	5	5	5	5	5	5	5	5
13,0	13AC	0	46	1	5	5	5	5	5	5	5	5	5
13,0	13CM	0	43	2	4	4	4	4	4	4	5	5	5
13,0	13JC	0	52	1	5	5	5	5	5	5	5	5	5
13,0	13MP	0	82	2	5	5	5	5	5	5	5	5	5
14,0	14DG	0	46	1	4	5	5	5	5	5	5	5	5
14,0	14FA	0	59	2	5	5	5	5	5	5	5	5	5
14,0	14JG	0	42	1	5	5	5	5	5	5	5	5	5
14,0	14RC	0	41	1	4	4	4	4	4	4	5	5	5
15,0	15JM	0	49	1	5	5	5	5	5	5	5	5	5
15,0	15LP	0	62	1	4	4	4	4	4	5	3	4	4
15,0	15MM	0	56	1	5	5	5	5	5	5	5	5	5
15,0	15PM	0	64	1	3	4	3	5	4	4	4	4	4
16,0	16JA	0	51	1	5	5	5	4	4	4	5	5	5
16,0	16JA	0	56	1	5	5	5	4	4	4	4	5	5
16,0	16JC	0	56	1	4	4	4	4	5	5	5	5	5
16,0	16JC	0	36	1	5	5	5	5	5	5	5	4	4
16,0	16JI	0	32	1	5	5	5	5	5	5	5	5	5
16,0	16RA	0	50	1	4	3	4	4	4	4	4	4	4
16,0	16JM	0		2	3	4	4	5	5	5	4	3	4
16,0	16MJ	0		2	5	5	4		4	4	4	4	4
17,0	17MM	0	70	1				5	5	5	5	5	5
18,0	18AC	0	69	1	4	4	4	4	4	4	4	4	5
18,0	18AS	0	54	2	4	4	4	5	5	5	5	5	5
18,0	18EJ	0	67	1	5	5	4	5	5	5	5	5	5
18,0	18MJ	0	50	1	5	5	5	4	5	5	5	5	5
18,0	18MP	0	45	1	5	5	5	5	5	5	5	5	5
18,0	18MM	0		2	3	3	3	5	5	5	5	5	5
19,0	19AA	0	58	1	5	5	5	5	5	5	4	5	5
19,0	19JI	0	47	1	5	5	5	5	5	5	5	5	5
20,0	20AM	0	65	1	5	5	5				5	5	5
20,0	20JR	0	50	2	1	5	5	5	5	5	5	5	5
20,0	20JS	0	46	1	4	4	4	4	4	4	5	5	5
20,0	20ME	0	77	1	5	5	5	5	5	5	5	5	5
20,0	20RA	0	46	1	4	4	5	4	4	4	4	4	4
21,0	21AF	0	44	1	5	5	5	5	5	5	5	5	5
22,0	22FE	0			5	5	5	5	5	5	5	5	5
23,0	23EL	0			5	5	5	5	5	5	5	5	5
23,0	23JM	0	42	1	3	3	3	4	4	4	3	3	3
23,0	23MI	0	50	2	5	5	5	4	4	4	5	5	5
25,0	25JC	0	64	1	5	5	5	5	5	5	4	4	5
27,0	27FM	0	55	1	5	5	5	5	5	5	4	4	4
27,0	27FM	0	65	1	5	5	5	5	5	5	5	5	5
27,0	27FR	0	53	1	5	5	5	5	5	5	4	5	4
27,0	27FS	0	24	1	4	5	5	3	3	3	3	3	3
27,0	27JM	0	61	2	5	5	5	5	5	5	5	5	5
27,0	27JM	0	54	1	5	5	5	5	5	5	5	5	5
27,0	27VM	0	51	1	5	5	5	5	5	5	5	5	5
28,0	28.P	0	59	1	4	4	4	4	4	4	4	4	4
29,0	29.P	0	51	1	5	5	5	5	5	5	5	5	5
29,0	29AA	0	58	1	4	4	5	5	5	5	4	4	4
29,0	29AC	0	58	1	5	5	5	5	5	5	5	5	5
29,0	29AD	0	56	1	5	5	5	5	5	5	4	4	4
29,0	29AR	0	34	1	4	4	5	4	4	4	4	4	4
29,0	29GP	0	71	2	4	4	4	4	4	5	4	4	4
29,0	29JR	0	56	2	4	5	5	4	5	5	4	4	5
30,0	30BI	0	46	1	5	5	5	5	5	5	5	5	5
30,0	30JS	0	56	1	5	5	5	5	5	5	5	5	5
30,0	30LT	0	43	1	5	5	5	5	5	5	5	5	5
31,0	31AC	0	59	1	5	5	5	5	5	5	5	5	5
31,0	31FJ	0	83	2	5	5	5	5	5	5	5	5	5
32,0	32AP	0	65	2	5	5	5	5	5	5	5	5	5
32,0	32JC	0	48	2	5	5	5	5	5	5	5	5	5
32,0	32PM	0	49	1	4	4	4	4	4	5	5	5	5
34,0	34EP	0	58	1	5	5	5	5	5	5	5	5	5
34,0	34FL	0	62	1	4	4	4	4	4	4	4	4	4
34,0	34FN	0	56	1	2	5	4	4	4	4	4	4	4
34,0	34JA	0	58	1	5	5	5	5	5	5	5	5	5
34,0	34JM	0	71	1	5	5	5	5	5	5	5	5	5
34,0	34JM	0	33	1	5	5	5	5	5	5
34,0	34ME	0	55	1	5	5	5	5	5	5	5	5	5
34,0	34PM	0	47	1	5	5	5	5	5	5	5	5	5
36,0	36AM	0	75	1	5	5	4	4	4	4	5	5	5
36,0	36AM	0	60	2	4	4	4	5	4	5	5	5	5
36,0	36JC	0	68	2	5	5	5	4	5	5	1	1	1
36,0	36JV	0	71	1	5	5	5	5	5	5	5	5	5
36,0	36VJ	0	63	1	5	4	4				5	5	5
38	38RS	0			5	5	5	4	4	4
38,0	38AL	0	68	1	5	5	5	0	0	0	5	5	5
38,0	38DM	0	71	2	5	5	5	5	5	5	5	5	5
38,0	38ES	0	60	1	5	5	5	5	5	5	5	5	5
38,0	38GJ	0	46	1	5	5	5	5	5	5	5	5	5
38,0	38PM	0	74	2	5	5	5	5	5	5	5	5	5
39,0	39LM	0	44	1	5	5	5	5	5	5	5	5	5
40,0	40JC	0	57	1	4	4	5				4	4	4
41,0	41.P	0	57	1	4	4	4	4	4	4	5	5	5
41,0	41AM	0	64	1	5	5	5	5	5	5	5	5	5
41,0	41JA	0	41	1	1	5	5	4	4	4	4	4	4
41,0	41JE	0	54	1	5	5	5	5	5	5	5	5	5
41,0	41JF	0	41	1	5	5	5	5	5	5	5	5	5
41,0	41JP	0	36	1	5	5	5	5	5	5	4	4	4
42,0	42EG	0	56	1	5	5	5	5	5	5	5	5	5
42,0	42ME	0	59	1	4	5	5	5	5	5	5	5	5
43,0	43JJ	0	67	1	4	4	4	5	5	5	5	5	5
43,0	43JL	0	57	2	5	5	5	4	4	4	5	5	5
43,0	43LD	0	74	2	4	4	4	4	4	4	4	4	4
44,0	44FO	0	63	1	5	5	5	5	5	5	5	5	5
44,0	44JM	0	49	1	5	5	5	5	5	5	5	4	5
45,0	45PF	0	55		1	2	1	4	4	4	4	4	4
45,0	45PI	0	54	2	5	5	5	5	5	5	5	5	5
46,0	46AD	0	56	1	5	5	4	5	5	5	5	5	5
46,0	46AF	0	32	1	5	5	5	5	5	5	4	4	4
46,0	46IM	0	31	1	5	5	5	5	5	5	5	5	5
46,0	46IS	0	58	1	5	5	5				5	5	5
46,0	46JA	0	47	1	5	5	5	5	5	5	5	5	5
46,0	46JL	0	60	1	4	4	4	5	5	5	4	4	4
46,0	46JR	0	50	1	5	5	5	5	5	5	1	1	1
46,0	46SM	0		1	5	5	5	4	4	4	5	5	5
47,0	47JE	0	69	1	5	5	5	5	5	5	5	5	5
47,0	47RN	0	59	1	5	5	5	5	5	5	5	5	5
48,0	48AE	0	60	2	4	4	4	5	5	5	5	5	5
48,0	48AR	0	65	1	5	5	5	5	5	5	5	5	5
48,0	48JI	0	48	1	5	5	5	5	5	5	5	5	5
48,0	48JM	0	64	1	5	5	5	5	5	5	5	5	5
48,0	48JR	0	64	1	5	5	5	5	5	5	5	5	5
48,0	48JZ	0	63	2	5	5	5	5	5	5	5	5	5
49,0	49DE	0	65	1	5	5	5	5	5	5	5	5	5
49,0	49FM	0	33	1	5	5	5	5	5	5	5	5	5
49,0	49MM	0	49	1	5	5	5	5	5	5	5	5	5
51,0	51JM	0	51	1				5	5	5	5	5	5
51,0	51RM	0	59	2	4	4	4	4	4	4	4	4	4
52,0	52AM	0	63	1	5	5	5	5	5	5	5	5	5
52,0	52AV	0	63	1	5	5	5	4	4	4	5	5	5
52,0	52CF	0	59	2	5	5	5	5	5	5	4	4	4
52,0	52EM	0			5	5	5	5	5	5	5	5	5
52,0	52FM	0	61	1	4	3	3	4	4	5	4	4	5
52,0	52RM	0	58	1	5	4	4	5	5	5	4	4	5
53,0	53AF	0	52	1	5	1	5	5	5	5	5	5	5
53,0	53EX	0	72	2	5	5	5	5	5	5	5	5	5
53,0	53EZ	0	79	2	5	5	5	5	5	5	5	5	5
53,0	53JA	0	52	1	4	4	4	4	4	5	4	4	4
53,0	53MP	0	59	2	4	4	5	4	4	4	4	5	4
53,0	53PN	0	52	1	5	5	5	5	4	5	5	5	5
55,0	55FP	0	61	2	5	5	5	5	5	5	5	5	5
55,0	55JE	0	56	1	5	4	4	5	5	5	4	4	4
55,0	55JJ	0	59	2	5	5	5	5	5	5	5	5	5
56,0	56.M	0	74	1				4	5	5
56,0	56AA	0	66	2	5	5	5	5	5	5	5	5	5
56,0	56FA	0	66	1	5	5	5	5	5	5	5	5	5
56,0	56JM	0	70	1	5	5	5	4	5	5	2	1	2
56,0	56JM	0	72	1				4	5	4	4	4	4
56,0	56PM	0	45	1	5	5	5	5	5	5	5	5	5
57,0	57SM	0	74	1	5	5	5	5	4	5	5	5	4
58,0	58AA	0	32	1	5	5	5	5	5	5	5	5	5
58,0	58AR	0	53	1	5	5	5	5	5	5	5	4	5
58,0	58FM	0	56	2	5	5	5	4	4	5	5	5	5
58,0	58IC	0	54	1	5	5	4	5	4	5	1	5	5
58,0	58JA	0	48	1	4	4	5	5	5	5	5	5	5
58,0	58JA75	0	75	2	5	5	5	5	5	5	5	5	5
58,0	58JC	0	46	1	5	5	5	5	5	5	5	5	5
58,0	58JC50	0	50	1	5	5	5	5	5	5	5	5	5
58,0	58JI	0	51	1	4	4	4	5	4	4	5	4	4
58,0	58JI56	0	56	1	5	5	5	4	4	4	5	5	5
58,0	58JJ	0	53	1	4	4	4	4	4	4	4	4	4
58,0	58JQ	0	67	2	5	5	5	5	5	5	5	5	5
58,0	58JT	0	57	2	5	5	5	5	5	5	5	5	5
58,0	58MA52	0	52	1	5	5	5	5	5	5	5	5	5
58,0	58MA63	0	63	1	5	5	5	5	5	5	5	5	5
58,0	58MJ	0	60	2	5	5	5	5	5	5	5	5	5
58,0	58MM	0	60	2	5	5	5	5	5	5
58,0	58MM69	0	69	2	5	5	5	5	5	5	5	5	5
58,0	58PE	0	60	1	4	5	5	4	5	5	4	4	4
58,0	58SC	0	57	1	5	5	5	1	1	1	5	5	5
58,0	58SL	0	62	1	5	5	5	5	5	5	5	5	5
58,0	58VC	0	70	1	5	5	5	5	4	5	1	5	5
58,0	58VJ	0	64	1	5	5	5	5	4	5	5	5	5
58,0	58VM	0	56	1	5	5	4	4	4	4	4	4	4
58,0	58VM53	0	53	2	5	5	5	5	4	4	5	4	5
59,0	59JC	0	49	1	4	4	4	5	5	5	5	5	5
59,0	59JI	0	46	1	5	5	5	5	5	5	5	5	5
59,0	59JM541	0	54	1	5	5	5	5	5	5	5	5	5
59,0	59RA	0		2	4	3	3	5	5	5	4	3	4
59,0	59RE	0	58	1	5	5	5	5	5	5	4	5	5
59,0	59SR	0	57	1	3	3	3	3	4	5	4	4	4
1,0	01AL	1	68	1				5	5	5	4	4	4
1,0	01JE	1	51	2	5	5	5	4	4	4	4	4	4
2,0	02JC	1	68	2	5	5	5	4	5	5	5	5	5
2,0	02RA	1	64	1	5	4	4	5	5	5	5	5	5
3,0	03EA	1	58	1	5	5	5	5	5	5	1	5	5
3,0	03JN	1	46	2	5	5	5	5	5	5	5	5	5
4,0	04JA	1	60	2	5	1	5	5		5	5	1	5
4,0	04MI	1	53	1	5	5	5	5	5	5	5	5	5
5,0	05JR	1	70	1	3	4	4	5	4	4	4	4	4
6,0	06CD	1	52	1	5	5	5	4	4	4	5	5	5
6,0	06LM	1	58	2	4	4	4	5	5	5	5	5	5
7,0	07AG	1	54	1	5	5	5	5	5	5	5	5	5
7,0	07JA	1	51	1	5	5	5	5	5	5	5	5	5
7,0	07MM	1	71	2	5	5	5	3	3	3	4	4	4
8,0	08AM	1	54	1	5	5	5	5	5	5	5	1	5
8,0	08LJ	1	56	1	4	4	4	4	4	4	4	4	4
10,0	10JD	1	58	1	4	4	5	5	5	4	5	5	5
10,0	10LP	1	62	1	5	5	5	5	5	5	5	5	5
11,0	11AR	1	58	2	4	5	5	4	4	4	4	4	4
11,0	11SA	1	70	1	5	5	5	5	5	5
12,0	12AF	1	43	1	5	5	5	5	5	5	5	5	5
12,0	12AP	1	51	1	5	5	5	5	5	5	5	5	5
12,0	12MJ	1	50	1	5	5	5	5	5	5	5	5	5
12,0	12PC	1	39	1	5	5	5	5	5	5	5	5	5
13,0	13AR	1	67	1	5	5	5	5	5	5	5	5	5
13,0	13AS	1	69	1	5	5	5	5	5	5	5	5	5
13,0	13PC	1	48	1	5	5	5	5	5	5	5	5	5
14,0	14AD	1	74	1	5	5	5	5	5	5	5	5	5
14,0	14DB	1	57	1	5	5	5	5	5	5	5	5	5
14,0	14JI	1	50	1	5	5	5	4	4	4	5	5	5
14,0	14PE	1	72	1	5	5	5	5	5	5	5	5	5
15,0	15JB	1	68	1	5	5	5	5	5	5	5	5	5
15,0	15MA	1	63	2	5	5	5	5	5	5	5	5	5
15,0	15NM	1	61	1	5	5	5	5	5	5	5	5	5
15,0	15RA	1	73	2	5	5	5	5	5	5	5	5	5
16,0	16AB	1	59	2	4	4	4	4	4	4	4	4	4
16,0	16MJ	1	62	1	5	4	4	4	5	5	4	4	5
17,0	17AG	1	75	1	5	5	5	5	5	5	5	5	5
17,0	17MR	1	68	1	5	5	5	5	5	5	5	5	5
18,0	18MM	1	51	1	5	5	5	4	4	4	4	4	4
18,0	18RA	1	52	1	5	5	5	5	5	5	4	4	4
19,0	19DM	1	63	1	5	5	5	5	5	5	5	5	5
19,0	19JM69	1	69	1	5	5	5	5	5	5	5	5	5
19,0	19MA	1	59	1	5	5	5	5	5	5	5	5	5
20,0	20JI	1	59	1	5	5	5	5	5	5	5	5	5
20,0	20JM	1	80	2	1	1	1	5	4	4	4	4	4
21,0	21JR	1	49	2	5	5	5	5	5	5	5	5	5
21,0	21JT	1	53	1	4	4	4	4	4	4	2	2	2
22,0	22FE	1	58	1	5	5	5	5	5	5	5	5	5
22,0	22FA	1	41	1	4	4	4	4	4	5	4	4	4
23,0	23FY	1	56	1	5	5	5	3	3	3	5	5	5
23,0	23JC	1	54	2	3	3	3	4	4	4	3	4	3
23,0	23MC	1	47	1	5	5	5	5	5	5	5	5	5
24,0	24AA	1	52	1	4	4	4	5	5	5	4	4	4
24,0	24AM	1	55	1	5	5	5	5	5	5	5	5	5
25,0		1	77	1	4	4	5	4	4	4	4	4	4
25,0	25LI	1	63	2	5	5	5	5	5	5	4	5	4
26,0	26JC	1	37	2	5	4	4				4	4	4
27,0	27AD	1	62	1	5	5	5	4	5	5	5	5	5
27,0	27JF	1	57	1	5	5	5	5	5	5	5	5	5
27,0	27JJ	1	56	1	5	5	5	5	5	5	4	5	5
27,0	27JP	1	60	1	5	4	5	4	4	4	3	4	4
28,0	28SF	1	70	2	5	5	5	5	5	5	5	5	5
29,0	29AM	1	55	1	5	5	5	5	5	5			5
29,0	29MS	1	62	1	5	5	5	5	4	4	1	2	1
30,0	30EM	1	67	2	5	5	5	5	5	5	5	5	5
30,0	30FC	1	51	1	5	5	5	5	5	5	5	5	5
30,0	30PP	1	77	1	5	5	5	5	5	5	5	5	5
30,0	30RM	1			5	5	5	5	5	5	5	5	5
31,0	31AE	1	53	1	5	5	5	5	5	5	5	5	5
31,0	31AM	1	45	1	3	3	4	4	4	5	5	5	5
31,0	31MC	1	59	1	5	5	5		5	5	5	5	5
31,0	31SP	1	54	1	4	4	4	4	4	4	4	4	4
32,0	32AM	1	74	1	5	5	5	5	5	5	5	5	5
32,0	32JA	1	59	1	5	5	5	5	5	5	5	4	4
33,0	33AA	1	69	1	5	5	5	5	5	5	5	5	5
33,0	33RT	1	60	1	5	5	5	5	5	5	5	5	5
36,0	36EE	1	62	2	5	5	5	5	5	5	5	5	5
36,0	36JF	1	56	1	5	5	5	5	5	5	5	5	5
37,0	37AC	1	54	1	3	3	3	5	5	5	3	3	3
37,0	37FM	1	70	1	5	5	5	5	5	5	5	5	5
38,0	38EP	1	58	1	3	3	3	3	3	3	4	4	4
39,0	39HC	1	59	1	4	4	4	5	5	5	4	5	5
39,0	39ME	1	52	1	5	5	5	4	4	5	5	5	5
40,0	40IG	1	64	1	5	5	5	5	5	5	5	5	5
40,0	40JI	1	64	2	5	5	5	5	5	5	4	4	4
41,0	41JJ	1	51	1	4	5	4	4	4	4	5	5	5
41,0	41MM	1	50	1	4	4	4	5	5	5	5	5	5
42,0	42FM	1	36	1	4	4	4	5	5	5	5	5	5
42,0	42NI	1	48	1	4	4	4	5	5	5	5	5	5
43,0	43EA	1	59	1	5	5	5	5	5	5	5	5	5
43,0	43FC	1	68	1	5	5	5	5	5	5	5	5	5
44,0	44EO	1	69	1	5	5	5	5	5	5	5	5	5
44,0	44TA	1	74	2	5	5	5	5	5	5	5	5	5
45,0	45JJ	1	54	1	5	5	5	5	5	5	4	4	4
45,0	45PG	1	51	1	5	5	5	5	5	4	5	5	5
47,0	47MI	1	42	1	4	4	4	4	4	4	4	4	4
47,0	47SM	1	68	2	4	4	4	5	5	5	5	5	5
48,0	48JM	1	76	2	5	5	5	5	5	5	5	5	5
48,0	48DJ	1	56	1	5	5	5	5	5	5	5	5	5
48,0	48HR	1	60	2	5	5	5	5	5	5	5	5	5
48,0	48LM	1	34	1	4	5	5	5	5	5	5	5	4
49,0	49EJ	1	38	1	5	5	5	5	5	5	5	5	5
49,0	49JE	1	53	1	5	5	5	5	5	5	5	5	4
52,0	52FE	1	41	1							4	4	4
52,0	52RT	1	72	2	5	5	5	5	5	5	5	5	5
53,0	53EA	1	61	1	5	5	5	5	5	5	4	4	4
53,0	53JO	1	71	2	5	5	5	5	4	4	5	4	4
55,0	55LL	1	66	1	5	5	5	5	5	5	5	5	5
55,0		1			5	5	5	5	5	5	5	5	5
56,0	56AF	1	61	1	5	5	5	5	5	5	5	5	5
57,0	57AJ	1	59	1	5	5	5	4	5	5	5	5	5
58,0	58BC	1	48	1	5	5	5	5	5	5	5	5	5
58,0	58DR	1	59	1	5	5	5	5	5	5	5	5	5
58,0	58RC	1	61	2	5	5	5	5	5	5	5	5	5
58,0	58RJ	1	79	1	5	5	5	5	5	5	5	5	5
59,0	59JP	1	45	1	5	5	5	5	5	5	5	5	5
59,0	59SM	1	54	1	5	5	5	5	5	5	5	5	5
