# Supplementary material for: Participation in collaborative projects as a precursor of trust in organizations for individuals with intellectual disability
Source: PLoS One. 2020 Nov 10;15(11):e0242075. doi: 10.1371/journal.pone.0242075 (PMC7654789; doi:10.1371/journal.pone.0242075)
Supplement: S2 Dataset — (XLSX) [file pone.0242075.s002.xlsx]

## Sheet: Professionals
Center	Code	Condition	Age	Sex	Trust1_T1	Trust2_T1	Trust3_T1	Trust1_T2	Trust2_T2	Trust3_T2	Trust1_T3	Trust2_T3	Trust3_T3
10	10EA	1	51	1	4	4	4	5	5	5	5	5	5
10	10JG	0	52	2	3	3	3	3	4	3	4	4	4
10	10RE	1	27	1	3	3	3	3	4	4
10	10VN	0	36	2	5	5	5	5	5	5	5	5	5
11	11FM	1	54	1	5	5	5	1	1	1	5	5	5
11	11JL	0	41	1	4	4	4	5	5	5	5	5	5
11	11JM	1	40	1	3	2	2	3	3	3	3	4	4
11	11ME	0	48	1	4	3	3	4	4	3	4	4	4
12	12AC	1	40	1	4	3	3	4	4	3	4	4	4
12	12JA	0	38	1	5	4	4	4	4	4	5	5	4
12	12JI	1	24	1	5	5	5	5	5	5	5	5	5
12	12JJ	1	42	1	5	4	4	4	4	5	4	4	4
12	12JM	0	24	2	4	4	4	5	4	4	4	4	4
12	12JT	1	35	1	4	4	4	3	3	3	3	3	3
13	13AM	1	26	1	4	4	4	4	4	4	4	4	4
13	13JM	1	27	1	4	4	4	4	4	4	5	5	5
14	14AS	0	34	1	5	5	5	5	4	4	5	5	5
14	14EY	1	34	2	3	3	3	3	3	3	4	4	4
14	14FI	0	43	2	5	4	5	5	4	4	1	4	4
14	14JA	1	27	1	5	4	4	5	4	5	5	4	4
14	14JM	0	38	1	5	5	5	5	5	5	5	4	3
14	14JM	1	38	1	3	4	4	4	4	4	5	5	5
14	14SM	0	27	1	5	5	4	3	4	4	5	4	4
14	14VA	1	46	1	4	4	4	5	5	5	5	5	5
15	15AM	0	45	1	4	5	5	4	4	4	4	4	4
15	15AM	1	37	2	4	5	5	5	4	4	4	4	4
15	15AM	1	38	1	4	4	4	3	2	2	3	2	2
15	15DC	0	43	1	4	4	4	4	4	4	4	4	4
15	15GV	1	37	2	4	4	4	4	4	4	4	4	4
15	15JA	0	51	1	3	3	3	3	3	3	3	3	3
15	15JM	1	32	1	4	4	4	4	4	4
15	15VM	0	38	1	5	5	5	5	5	5	5	5	5
16	16AC	0	34	1	3	3	3	4	4	4	4	3	2
16	16EH	0	37	1	3	3	3	4	4	4	4	4	4
16	16FM	1	33	2	5	4	4	5	4	4	5	4	4
16	16IE	0	45	1	3	3	3	4	4	4	4	4	4
16	16JA	0	37	1	4	4	4	3	3	3	3	4	3
16	16JD	0	25	1	4	4	4	5	4	4	5	5	4
16	16JF	0	34	1	4	4	4	4	4	4	4	4	4
16	16MH	1	45	1	3	3	3	3	3	3	4	4	4
16	16MP	0	33	1	3	3	4	4	3	4	4	4	4
17	17AM	0	39	1	5	5	5	5	5	5	5	5	5
17	17HP	1	39	1	4	3	3	4	4	4	3	3	3
17	17JS	1	36	1	5	5	5	4	4	4	4	4	4
18	18AC	0	26	1	4	5	5	4	4	4	5	5	5
18	18AJ	1	39	1	5	5	5	5	5	5	5	5	5
18	18FD	0	50	1	3	3	3	4	3	3	3	3	3
18	18FM	1	38	1	4	4	4	4	4	4	4	4	4
18	18GM	0	52	1	5	4	3	5	5	4	4	3	3
18	18MA	0	34	2	4	4	4	4	4	4	3	3	3
18	18MM	0	31	1	5	5	5	4	4	4	3	3	3
19	19AI	0	38	1	5	5	5	4	3	3	4	4	4
19	19AR	0	49	1	5	5	5	4	5	5	5	5	5
19	19DM	1	35	2	4	4	3	3	4	3	3	4	3
19	19JJ	0	38	2	4	4	4	4	4	4	4	4	4
19	19JM	0	35	1	4	4	4	4	4	4	4	4	4
19	19JM	1	34	1	3	3	3	3	3	3	3	3	3
19	19MM	1	26	2	4	4	4	4	4	4	4	4	4
19	19PM	1	38	1	3	3	3	3	3	3	4	4	4
1	1AA	0	32	1	3	4	4	4	4	4	4	4	4
1	1AC	0	36	1	5	4	4	4	4	4	4	4	4
1	1DJ	1	44	1	3	3	3	4	4	4	3	3	3
1	1JC	0	44	1	5	2	2	3	3	3	3	3	3
1	1JC	1	44	1	2	4	4	2	3	3	3	3	3
1	1JI	0	33	1	4	4	4	2	4	4	4	4	4
20	20FA	0	39	1	4	4	4	4	4	4	4	4	4
20	20FP	1	50	2	4	4	4	4	4	4	5	5	5
20	20IS	0	47	1	3	3	3	4	4	4	3	3	3
20	20JM	1	37	1	4	4	4	4	4	4	3	3	3
20	20TM	0	42	1	3	3	3	3	3	3	3	3	3
21	21DC	1	32	1	4	4	4	4	4	4	4	4	4
21	21JI	1	31	1	4	4	4	4	3	3	4	3	3
21	21PE	0	49	2	4	4	4	5	5	5	5	4	4
21	21PM	0	44	2	3	3	3	4	4	4	4	4	4
22	22AR	1	30	1	4	4	4	4	4	4	4	4	4
22	22JE	1	42	1	4	4	4	5	5	3	5	5	5
23	23AC	0	52	2	3	4	4	3	3	3	3	3	4
23	23AM	1	54	2	3	4	3	4	4	4	3	4	4
23	23JI	0	35	1	3	3	3	3	4	4	3	3	3
23	23JJ	0	35	1	4	3	4	4	3	3	3	3	4
23	23MJ	1	50	1	5	5	5	4	1	4	4	4	4
23	23PM	0	32	1	4	5	5	4	4	5	4	5	4
23	23PR	0	51	1	4	4	4	4	4	4	4	4	4
23	23SM	0	46	1	4	4	4	4	4	4	4	3	3
24	24AR	0	25	2	3	3	4	4	4	4	3	3	3
24	24CM	0	30	1	3	3	3	4	4	4	4	4	4
24	24EM	1	33	1	5	5	5	4	4	4	5	5	5
24	24FM	0	37	2	5	5	5	4	4	4	4	4	4
24	24LT	1	63	2	4	4	4	4	3	4	3	4	4
25	25AM	1	26	1	3	3	3	4	4	4	4	4	3
25	25AN	0	32	2	4	3	3	4	4	4	3	3	3
25	25CI	0	42	1	5	4	4	5	4	5	4	4	4
25	25FI	0	44	2	3	3	3	4	4	4	3	3	3
25	25JB	1	54	1	4	4	4	4	4	4	4	4	4
25	25LM	1	28	1	4	4	4	4	4	4	4	4	4
25	25PE	1	46	1	4	4	4	5	4	4	4	4	4
25	25RF	0	43	1	4	4	4	4	4	4	4	4	4
26	26AJ	1	25	1	3	3	4	4	4	4	4	4	4
26	26EF	0	51	2	4	3	4	3	4	4	3	4	4
26	26FA	0	54	2	4	4	4	3	3	3	4	4	4
26	26JC	0	56	1	4	4	4	4	4	4	4	4	4
26	26LM	0	37	1	4	4	4	5	5	5	5	5	5
26	26MJ	0	32	1	5	4	4	5	5	5	5	4	4
26	26PE	1	34	1	3	3	3
27	27FC	1	37	1	4	4	4	4	4	4	4	4	4
27	27FM	0	28	1	4	4	4	3	3	3	2	3	3
27	27GR	0	45	1	3	3	3	3	3	3	3	3	4
27	27JA	0	39	1	5	3	4	4	4	4	4	4	4
27	27JM	0	38	1	5	5	5	3	3	3	3	3	3
27	27JM	1	35	1	4	4	4	3	3	3	3	4	4
27	27JM	1	35	1	4	4	4	4	4	4	5	4	4
27	27MM	0	30	1	4	4	3	4	3	3	3	3	3
27	27RM	0	44	1	4	4	4	4	4	4	4	4	4
27	27RT	1	50		4	4	3	3	3	3	3	3	3
27	27SP	0	31	1	5	4	4	5	5	5	4	4	4
28	28EJ	1	39	2	4	4	4	4	4	3	4	4	4
28	28FM	0	60	1	4	4	3	3	3	3	4	4	4
28	28JM	0	50	2	5	5	5	4	4	4	4	4	4
28	28MD	0	30	1	5	5	5	5	5	5	5	5	5
28	28MF	1	30	1	5	5	5	5	5	5	4	5	4
29	29BM	1	35	1	2	2	2	4	4	4	4	3	3
29	29FM	0	36	2	5	5	5	4	4	4	4	3	4
29	29LM	1	36	2	4	4	3	2	4	4	4	4	4
29	29RM	0	28	1	3	3	3	3	3	3	3	3	3
2	2GA	1	39	2	4	4	4	4	4	4	4	4	4
2	2JC	1	33	1	4	4	4	4	4	4	4	3	3
30	30JC	1	46	1	4	4	4	4	4	4	4	4	4
30	30JM	0	32	1	4	5	5	5	4	4	4	4	4
30	30MA	0	60	1	4	4	4	4	4	4	4	5	4
30	30RM	0	33	1	5	4	5	5	5	5	5	4	5
30	30SC	1	47	1	4	4	4	2	4	4	5	5	5
30	30SR	1	39	1	4	4	4	5	5	5	5	5	5
30	30TM	0	29	2	4	4	4	4	4	4	4	4	4
30	30VM	1	37	1	4	5	4	4	5	5	4	4	5
31	31AI	1	39	1	5	5	5	4	4	4	5	5	5
31	31JM	0	35	1	4	4	4	4	4	4	4	4	4
31	31JM	1	48	1	3	3	3	4	4	4	3	3	3
31	31MM	0	33	1	4	4	4	5	5	5	5	5	5
31	31PA	0	36	1	3	4	4	3	3	3	3	4	3
31	31RC	1	29	1	5	4	4	4	4	4	4	4	4
31	31RM	0	25	1	5	5	4	5	5	5	4	4	4
31	31VE	0	28	1	3	3	3	4	4	4	3	3	3
32	32GC	1	50	1	4	3	4	4	4	3	3	3	3
32	32JA	0	48	1	3	3	3	4	4	4	3	3	3
32	32MM	1	36	1	2	2	4	3	2	2	4	4	4
32	32RC	0	62	2	3	3	3	4	4	4	4	4	4
32	32VC	0	34	1	3	3	3	3	3	3	3	3	3
33	33JM	1	36	1	1	1	1	5	5	5	4	4	4
33	33PF	1	42	1	4	4	4	4	4	4	4	4	4
34	34FS	0	30	2	4	4	3	4	3	3	3	3	3
34	34JE	1	35	1	4	3	3	4	3	2	3	4	4
34	34MM	0	50	2	3	3	3	3	3	3	3	3	3
35	35AC	0	30	1	3	3	2	3	3	2	3	3	2
35	35AE	0	33	1	3	3	3	4	3	4	3	3	3
35	35FR	1	39	2	4	3	3	3	3	3	3	3	4
35	35JV	0	34	1	4	4	4	3	2	3	3	3	3
35	35ST	1	34	2	4	4	4	5	5	5	4	4	5
35	35TI	0	36	1	5	5	5	4	3	3	3	3	3
36	36FC	0	42	2	4	4	4	5	5	5	4	4	5
36	36JF	1	35	1	4	4	4	4	4	4	4	4	4
36	36JM	0	54	1	5	5	5	4	4	4	5	4	4
36	36JP	1	59	1	5	5	5	4	5	4	4	4	4
36	36LC	0	58	2	3	3	3	4	4	4	4	4	4
36	36LM	0	36	1	4	4	4	4	4	4	4	4	4
36	36MA	0	25	1	3	3	3	3	3	3	3	4	3
36	36MC	0	35	1	5	5	5	5	5	5	5	4	4
37	37AB	1	35	2	4	4	4	1	1	1	4	4	4
37	37JJ	0	25	1	5	5	5	4	4	4	4	4	4
38	38AC	1	52	2	4	4	4	3	3	3	3	3	3
38	38JJ	0	32	2	5	4	5	4	4	4	5	4	4
38	38JS	0	46	1	3	3	3	3	3	3	3	3	3
38	38PC	0	38	2	4	4	4	4	4	4	4	4	4
38	38UJ	0	37	1	4	4	4	4	4	4	4	4	4
38	38UM	0	43	2	3	3	3		4	4
38	38VA	1	22	1	4	4	4	4	4	4	4	4	5
39	39EM	1	37	1	4	4	4	5	5	5	5	5	5
39	39JM	1	34	1	4	4	4	4	4	4	5	5	5
39	39JP	0	35	1	4	4	4	4	4	4	4	3	3
39	39JZ	0	51	1	2	2	2	2	2	2	2	2	1
3	3CI	1	56	1	4	4	4	4	4	4	4	4	4
3	3FM	1	46	1	4	4	4	4	4	4	4	4	4
40	40AA	1	43	1	5	5	5	5	5	5	5	5	5
40	40CC	0	52	2	4	4	4	4	4	4	4	3	4
40	40FA	1	38	2	4	4	4	4	4	4	4	4	4
40	40FM	0	25	1	4	4	3	4	4	4	3	3	3
41	41AA	0	39	1	4	4	4	3	3	3	4	4	4
41	41JA	0	59	1	4	4	3	5	4	4	5	5	4
41	41JA	1	38	1	4	4	4	4	4	4	4	4	4
41	41JE	0	55	1	4	4	4	4	4	4	4	4	4
41	41JM	0	50	1	4	4	4	4	4	4	4	4	4
41	41JM	1	60	1	4	4	4	4	4	4	4	4	4
41	41MM	0	42	2	4	4	4	3	3	3	4	4	4
41	41VP	0	34	1	4	4	5	4	5	5	4	5	5
42	42AA	0	53	2	3	3	3	3	3	3	3	3	3
42	42DE	0	54	1	4	4	4	4	4	4	4	4	4
42	42DM	1	31	1	4	3	3	4	4	4	4	4	4
42	42EE	1	34	1	3	4	4	4	5	4	4	4	4
42	42JM	0	37	1	3	3	3	3	3	3	3	3	3
43	43AL	1	37	1	4	4	4	4	4	4	4	4	4
43	43ER	0	36	1	4	5	5	5	5	5	5	5	5
43	43JA	0	25	1	4	4	4	4	4	4	4	4	4
43	43JG	0	32	1	4	4	4	5	5	5	5	5	5
43	43MM	0	45	1	3	3	3	4	4	4	4	4	4
43	43SM	1	26	1	3	3	3	4	4	4	4	4	4
44	44DA	1	24	1	4	4	4	5	5	5	5	5	5
44	44DM	0	43	2	2	3	4	3	2	2	4	4	4
44	44JC	1	38	1	4	4	4	3	3	3	4	4	4
44	44JM	0	40	2	4	4	4	4	4	3	3	3	3
44	44JP	0	29	1	4	4	4	5	3	4	4	3	3
45	45AF	0	39	1	2	2	2	2	2	2	2	2	2
45	45AI	0	53	1	5	4	4	4	4	4	4	4	4
45	45FE	0	48	2	4	4	3	2	2	2	2	2	2
45	45JL	1	36	1	5	4	4	4	4	4	4	4	4
45	45JV	1	55	1	4	4	3	4	3	3	4	4	4
45	45SM	0	50	1	5	5	5	5	5	5	5	5	5
46	46VL	1	23	1	5	5	5	5	5	5	5	5	5
47	47JE	1	33	1	4	4	4	4	4	4	4	4	4
47	47JM	0	40	2	4	4	4	4	4	4	4	4	4
47	47MA	1	26	1	5	4	5	4	4	4	5	5	5
47	47OM	0	30	2	4	4	4	3	3	3	3	3	3
48	48AN	1	44	2	4	3	3	4	4	4
48	48AR	1	32	1	4	4	4	4	4	4	4	4	4
48	48JC	0	42	1	3	3	3	3	3	3	3	3	3
48	48JM	0	56	1	4	4	4	4	4	4	4	4	4
48	48LO	1	29	1	4	3	4	5	4	5	4	4	4
48	48PA	1	28	1	3	3	3	4	2	4	3	3	3
48	48PL	0	31	2	3	3	3	3	3	3	3	3	3
49	49CT	0	35	1	4	5	4	3	3	3	4	2	4
49	49JE	0	40	1	4	4	4	4	5	4	3	3	3
49	49LM	1	58	1	5	5	5	5	4	4	4	4	4
49	49RM	0	38	2	3	5	5	3	3	3	4	4	4
49	49VP	1	37	1	5	5	5	5	5	5	4	4	4
4	4AE	0	26	1	3	4	3	4	4	3	4	4	3
4	4AI	0	35	2	4	4	4	3	4	4	4	3	3
4	4AM	0	40	1	4	3	4	3	4	3	3	3	3
4	4FA	0	26	1	4	4	4	5	5	5	5	4	5
4	4FF	1	48	1	3	3	3	4	4	4	4	4	4
4	4JR	1	59	1	3	3	3	4	4	4	3	3	3
51	51AM	0	35	1	3	3	3	3	3	3	3	3	3
51	51EM	0	29	1	4	4	4	4	4	4	4	4	4
51	51FC	0	57	1	4	3	4	4	4	4	3	3	3
51	51FP	0	36	1	4	4	4	4	4	4	4	4	4
51	51HR	0	36	1	3	3	4	3	3	4	3	3	4
51	51MM	1	46	1	3	3	3	3	3	3	3	3	3
51	51PE	1	34	1	5	3	4	4	4	4	5	3	4
52	52BE	0	55	1	5	4	4	4	4	4	4	3	3
52	52EC	1	51	1	4	4	4	5	5	5	4	5	5
52	52EM	0	31	1	5	4	4	4	4	4	4	4	4
52	52EM	0	39	1	3	3	3	4	3	4	3	3	3
52	52JF	1	58	2	4	4	4	4	4	4	4	4	4
52	52JM	0	28	1	3	4	4	2	3	3	2	4	4
52	52MI	0	37	1	3	3	4	3	3	3	3	3	3
53	53AB	0	36	2	5	5	5	5	5	5	5	5	5
53	53AJ	1	36	1	4	4	4	4	4	4	4	3	4
53	53FM	0	58	1	4	4	4	4	4	4	4	4	4
53	53JC	0	37	1	4	4	4	4	2	4	4	3	4
53	53JM	1	29	1	5	5	5	4	4	4	5	5	5
53	53TM	0	56	1	4	5	5	4	4	4	4	4	4
54	54AM	0	43	1	4	4	4	5	5	5	5	5	5
54	54GM	0	63	2	3	3	3	4	3	4	3	3	3
54	54JE	1	34	2	4	4	4	4	4	4	4	4	4
54	54LP	0	60	1	4	4	5	4	4	4	4	4	4
54	54ME	0	25	1	4	4	4	4	4	4	4	4	4
54	54RM	1	26	1	4	4	4	5	5	5	4	4	4
55	55AM	1	35	1	4	4	4	4	4	4	4	4	4
55	55FM	0	38	1	5	2	2	4	3	3	3	3	3
55	55IA	1	30	1	4	4	4	4	4	4	4	4	4
55	55II	0	41	1	4	4	4	4	4	4	4	4	4
55	55JM	0	30	1	5	4	4	4	4	4	5	5	5
55	55LA	0	45	1	2	2	2	2	2	2	2	2	2
55	55LM	0	37	1	4	4	4	3	3	3	3	3	3
56	56AC	0	50	1	5	4	4	3	4	4	4	4	3
56	56AM	1	31	1	4	4	4	4	4	4	4	4	4
56	56JA	0	32	1	4	4	4	4	4	4	3	3	3
56	56JD	1	26	2	4	3	3	4	4	4	4	4	4
56	56LA	0	30	1	4	4	4	4	3	4	3	3	4
56	56MN	0	33	1	4	4	4	3	4	4	4	4	4
57	57CC	0	45	2	4	4	4	5	5	5	4	4	4
57	57CM	0	42	2	5	5	4	4	4	4	4	3	4
57	57DJ	0	45	1	4	4	4	5	5	5	4	4	4
57	57FM	1	33	1	4	3	4	3	3	3	3	3	3
57	57JC	0	38	2	5	3	4	4	4	4	5	5	5
57	57JJ	1	33	1	5	5	5	5	5	5	5	1	5
57	57JK	0	30	2	4	4	4	5	4	4	5	5	4
57	57MC	0	36	1	4	4	4	5	4	4	4	4	4
58	58AJ	0	28	1	4	4	4	4	4	4	4	4	4
58	58CM	1	38	2	5	5	5	5	5	5	4	5	5
58	58EP	1	49	2	5	5	4	5	5	5	5	5	5
58	58FA	1	46	1	4	4	4	5	5	5	5	5	5
58	58FP	1	34	1	4	5	4	4	4	5	4	5	4
58	58HI	0	38	2	5	4	3	5	5	5	5	4	4
58	58JE	0	42	1	4	4	3	5	4	4	5	4	4
58	58JF	0	31	2	4	5	5	4	4	4	4	4	4
58	58JJ	0	38	1	5	5	5	5	5	5	4	4	4
58	58JM	0	44	2	4	4	4	4	3	3	4	3	4
58	58JM32	0	32	1	4	4	4	3	4	4	4	4	4
58	58JM51	0	51	1	5	5	5	5	5	5	5	5	5
58	58JP	0	29	1	4	4	4	5	5	5	5	5	5
58	58LR	0	62	2	4	4	4	4	4	4	4	4	4
58	58RC	0	40	1	4	4	4	4	4	4	4	5	5
58	58RM	0	43	1	4	4	4	4	4	4	5	4	4
58	58RM441	0	44	1	4	4	4	4	4	4	4	4	4
59	59JR	1	28	1	4	5	5	5	4	4	4	5	5
5	5AA	1	43	1	3	3	3	2	3	3	3	4	3
5	5AM	1	40	2	3	3	3	4	4	3	4	5	3
5	5CD	0	35	2	3	3	3	3	3	3	3	3	3
5	5MM	0	47	1	5	5	5	4	4	4	3	3	3
6	6AM	0	40	2	4	4	4	5	4	4	4	4	4
6	6EG	1	46	1	4	3	3	4	4	4	4	4	4
6	6ME	1	38	1	5	4	4	5	4	4	4	4	4
6	6MV	0	45	2	4	5	5	4	4	4	4	4	4
7	7AT	0	50	1	5	4	4	5	3	3	4	4	4
7	7ER	0	31	1	3	3	3	3	3	3	4	4	3
7	7GM	0	39	1	3	3	3	4	4	4	4	4	4
7	7JC	1	34	2	5	4	4	4	5	5	4	4	4
7	7JR	0	36	1	4	5	5	4	4	4	4	4	4
7	7MA	1	42	1	3	3	3	3	3	3	3	3	3
7	7MH	1	29	2	3	3	3	3	4	4	4	4	4
7	7MR	0	57	2	3	3	3				4	4	4
7	7SM	1	37	1	5	5	4	5	5	5	5	5	5
8	8AJ	0	43	2	4	4	4	2	2	2	2	2	2
8	8AM	0	22	1	3	3	3	5	4	3	3	3	3
8	8JC	0	34	1	4	3	3	3	3	3	4	3	3
8	8JE	0	28	1	4	4	4	4	4	4	3	3	3
8	8MI	0	23	1	4	4	3	2	2	2	4	4	4
8	8NF	1	38	1	4	4	4	4	4	4	4	4	4
8	8VV	1	37	1	4	4	4	4	4	4	4	4	4
9	9MC	0	34	1	4	4	4	5	5	5	4	4	4
9	9MI	0	27	1	5	4	4	5	5	5	5	3	4
